# Supplementary material for: Osteocalcin of maternal and embryonic origins synergize to establish homeostasis in offspring
Source: EMBO Rep. 2024 Jan 16;25(2):12. doi: 10.1038/s44319-023-00031-3 (PMC10897216; doi:10.1038/s44319-023-00031-3)
Supplement: Supplementary file 2 — Source Data Fig. 1 [file 44319_2023_31_MOESM2_ESM.zip]

Archive with 11 entries (8 files):
- Figure 1/
- Figure 1/.DS_Store
- __MACOSX/Figure 1/._.DS_Store
- Figure 1/1F/
- Figure 1/1E/
- Figure 1/1F/Figure 1F.xlsx
- __MACOSX/Figure 1/1F/._Figure 1F.xlsx
- Figure 1/1E/.DS_Store
- __MACOSX/Figure 1/1E/._.DS_Store
- Figure 1/1E/Figure 1E.xlsx
- __MACOSX/Figure 1/1E/._Figure 1E.xlsx
