# Supplementary material for: Osteocalcin of maternal and embryonic origins synergize to establish homeostasis in offspring
Source: EMBO Rep. 2024 Jan 16;25(2):12. doi: 10.1038/s44319-023-00031-3 (PMC10897216; doi:10.1038/s44319-023-00031-3)
Supplement: Supplementary file 2 — Source Data Fig. 1 [file 44319_2023_31_MOESM2_ESM.zip › Figure 1/1F/Figure 1F.xlsx]

## Sheet: FIGURE 1F
NOVEL OBJECT RECOGNITION (XL MICE)
PREFERENCE INDEX (%)			DISCRIMINATION INDEX
WT	KO FROM KO		WT	KO FROM KO
0.605769	0.564103		0.211539	0.128205
0.6129	0.471205		0.225801	-0.0575896
0.888889	0.541668		0.777778	0.0833353
0.557895	0.243903		0.11579	-0.512195
