# Supplementary material for: Osteocalcin of maternal and embryonic origins synergize to establish homeostasis in offspring
Source: EMBO Rep. 2024 Jan 16;25(2):12. doi: 10.1038/s44319-023-00031-3 (PMC10897216; doi:10.1038/s44319-023-00031-3)
Supplement: Supplementary file 2 — Source Data Fig. 1 [file 44319_2023_31_MOESM2_ESM.zip › Figure 1/1E/Figure 1E.xlsx]

## Sheet: FIGURE 1E
NOVEL OBJECT RECOGNITION (BW MICE)
PREFERENCE INDEX (%)					DISCRIMINATION INDEX
WT	KO FROM HET	KO FROM KO	HET FROM KO		WT	KO FROM HET	KO FROM KO	HET FROM KO
0.643678	0.541667	0.571429	0.474227		0.287356	0.083333	0.142857	-0.0515464
0.612069	0.569444	0.559524	0.455696		0.224138	0.138889	0.119048	-0.0886076
0.637097	0.562162	0.589862	0.606061		0.274194	0.124324	0.179724	0.212121
0.712551	0.5625	0.445122	0.610169		0.425101	0.125	-0.109756	0.220339
0.541284	0.509091	0.556886	0.6		0.0825688	0.018182	0.113772	0.2
0.601852		0.49635	0.444444		0.203704		-0.0072993	-0.111111
0.690217		0.528497	0.460993		0.380435		0.0569948	-0.0780142
0.562814		0.426136	0.696629		0.125628		-0.147727	0.393258
0.605263		0.516667	0.544304		0.210526		0.0333333	0.0886076
0.612637		0.51073	0.495146		0.225275		0.021459	-0.0097087
0.575		0.472973	0.534392		0.15		-0.054054	0.0687831
0.676056		0.459459	0.55		0.352113		-0.081081	0.1
0.666667		0.478873	0.561644		0.333333		-0.042254	0.123288
0.53886		0.6	0.550725		0.07772		0.2	0.101449
			0.530864					0.061728
			0.506849					0.013699
