# Supplementary material for: Osteocalcin of maternal and embryonic origins synergize to establish homeostasis in offspring
Source: EMBO Rep. 2024 Jan 16;25(2):12. doi: 10.1038/s44319-023-00031-3 (PMC10897216; doi:10.1038/s44319-023-00031-3)
Supplement: Supplementary file 3 — Source Data Fig. 2 [file 44319_2023_31_MOESM3_ESM.zip]

Archive with 21 entries (14 files):
- Figure 2/
- Figure 2/.DS_Store
- __MACOSX/Figure 2/._.DS_Store
- Figure 2/2A/
- Figure 2/2F/
- Figure 2/2C/
- Figure 2/2D/
- Figure 2/2E/
- Figure 2/2B/
- Figure 2/2A/Figure 2A.xlsx
- __MACOSX/Figure 2/2A/._Figure 2A.xlsx
- Figure 2/2F/Figure 2F.xlsx
- __MACOSX/Figure 2/2F/._Figure 2F.xlsx
- Figure 2/2C/Figure 2C.xlsx
- __MACOSX/Figure 2/2C/._Figure 2C.xlsx
- Figure 2/2D/Figure 2D.xlsx
- __MACOSX/Figure 2/2D/._Figure 2D.xlsx
- Figure 2/2E/Figure 2E.xlsx
- __MACOSX/Figure 2/2E/._Figure 2E.xlsx
- Figure 2/2B/Figure 2B.xlsx
- __MACOSX/Figure 2/2B/._Figure 2B.xlsx
