# Supplementary material for: Osteocalcin of maternal and embryonic origins synergize to establish homeostasis in offspring
Source: EMBO Rep. 2024 Jan 16;25(2):12. doi: 10.1038/s44319-023-00031-3 (PMC10897216; doi:10.1038/s44319-023-00031-3)
Supplement: Supplementary file 3 — Source Data Fig. 2 [file 44319_2023_31_MOESM3_ESM.zip › Figure 2/2A/Figure 2A.xlsx]

## Sheet: FIGURE 2A
FED BLOOD GLUCOSE (GK MICE)
MALES								FEMALES
WT	HET FROM HET	HET FROM KO	WT LITTERMATE	HET FROM WT	KO FROM HET	KO FROM KO		WT	HET FROM HET	HET FROM KO	WT LITTERMATE	HET FROM WT	KO FROM HET	KO FROM KO
141	152	167	140	109	147	158		128	143	124	123	119	115	141
129	155	165	123	124	151	142		111	141	130	128	118	131	128
132	149	146	128	102	165	163		104	135	144	137	129	122	133
131	158	141		120	144	159		132	121	138	114	120	122	132
138	145	168		122	175	158		122	137	127	112	116	136	133
152	153	138		112	154	146		128	129	125	114		132	143
145	141	160			157	153		118		141	117		111
131	157				141	144		130		133			121
147					158			121		128			116
131					155			121		157			114
133								107		141			113
139								128		139			128
140								126					108
143								132					110
148								107					129
148								127					125
													124
													118
													124
													115
													114
													116
													123
													112
