# Supplementary material for: Osteocalcin of maternal and embryonic origins synergize to establish homeostasis in offspring
Source: EMBO Rep. 2024 Jan 16;25(2):12. doi: 10.1038/s44319-023-00031-3 (PMC10897216; doi:10.1038/s44319-023-00031-3)
Supplement: Supplementary file 3 — Source Data Fig. 2 [file 44319_2023_31_MOESM3_ESM.zip › Figure 2/2F/Figure 2F.xlsx]

## Sheet: FIGURE 2F
FASTING BLOOD GLUCOSE (XL MICE)
MALES				FEMALES
WT	HET FROM KO	KO FROM KO		WT	HET FROM KO	KO FROM HET
136	151	136		111.6	111	118
118	140	138		109.8	108	135
124	144	136		109.8	138	131
120		142		115.2	126	140
138		144		113.4
111		153
