# Supplementary material for: Osteocalcin of maternal and embryonic origins synergize to establish homeostasis in offspring
Source: EMBO Rep. 2024 Jan 16;25(2):12. doi: 10.1038/s44319-023-00031-3 (PMC10897216; doi:10.1038/s44319-023-00031-3)
Supplement: Supplementary file 3 — Source Data Fig. 2 [file 44319_2023_31_MOESM3_ESM.zip › Figure 2/2C/Figure 2C.xlsx]

## Sheet: FIGURE 2C
FED BLOOD GLUCOSE (BW MICE)
MALES									FEMALES
WT 129	WT	HET FROM HET	HET FROM KO	WT LITTERMATE	HET FROM WT	KO FROM HET	KO FROM KO		WT 129	WT	HET FROM HET	HET FROM KO	WT LITTERMATE	HET FROM WT	KO FROM HET	KO FROM KO
141	150	156	142	126	136	151	152		150	129	139	136	123	135	161	140
131	148	149	145	134	143	168	148		133	109	124	137	140	132	145	120
131	151	141	152	117	121	136	147		132	122	139	135	121	128	146	123
133	143	146	141	139	123	161	145		137	115	143	128	127	124	154	125
139	157	155	161	123	139	152	168		130	111	136	129		125	143	126
140	150		155			173	142		127	131	144	133		133	151	139
143	164		137			166	158		129	131	149	131		140	140	135
141	162		139			171	175		137	137	92	132		124	136	154
129	154		154			169	159		126	134	134	134		129	119	147
132	153		146			150	190		130	152	155	136			145	141
131	159		163			172	166		128	136	153	143			138	132
	148		156			172	178		111	136	150	137			139	128
	149		153			176	171		104	141	144	149			138	153
	163		161			164	150		135	127		133				138
	145					177	166		132	128		132				139
	137						160		135			126				147
	131						159		122			132				130
	144						147		128			130				128
	134						156		118			154				129
	132						165		130			138				141
	133						175		121			131				134
	124						161		121			156				130
	134						172		107							154
	125								140							148
	140								128							135
	141								126
	145								132
	144								107
	140								135
	132								127
	142
	140
	146
