# Supplementary material for: Osteocalcin of maternal and embryonic origins synergize to establish homeostasis in offspring
Source: EMBO Rep. 2024 Jan 16;25(2):12. doi: 10.1038/s44319-023-00031-3 (PMC10897216; doi:10.1038/s44319-023-00031-3)
Supplement: Supplementary file 3 — Source Data Fig. 2 [file 44319_2023_31_MOESM3_ESM.zip › Figure 2/2D/Figure 2D.xlsx]

## Sheet: FIGURE 2D
FASTING BLOOD GLUCOSE (BW MICE)
MALES									FEMALES
	WT 129	HET FROM HET	HET FROM KO	WT LITTERMATE	HET FROM WT	KO FROM HET	KO FROM KO		WT 129	WT	HET FROM HET	HET FROM KO	WT LITTERMATE	HET FROM WT	KO FROM HET	KO FROM KO
	82	131	113	116	107	153	180		96	111	94	123	115	116	125	122
	114	130	107	119	99	153	133		105	113	77	138	116	110	142	129
	99	123	114		120	134	152		85	131	119	125	113	113	116	133
	108	155	121			130	162		119	128	104	115	121	114	112	144
	103		143			126	151		115	122	123	137		95	112	106
	122		162			145	118		111	80	125	124		124	128	118
	119		145			159	118		114	129	113	120		104	142	129
	113		126			145	131		116	115		115		99	132	124
	95		115			150	126			106		121		101	113	111
	121		119			134	146			86		125			110	97
	119		131				158			114		115			107	131
	116		98				184			134		118			119	129
	115		160				145			87					111	134
	102		128				160			108					110	123
	103		150				128			121					126	109
	121		101				150			102					126	109
	77		149				101			123					127	131
	115		113				149			91					141	120
	113		120				113			116					121	114
	106						120			117					109	116
	105									120					102
	141									110					136
	115									131					100
	102									114					107
	103									107					110
	121									107					134
	77									121					112
	115									102					127
	113									103
	106									120
	105
	141
