# Supplementary material for: Osteocalcin of maternal and embryonic origins synergize to establish homeostasis in offspring
Source: EMBO Rep. 2024 Jan 16;25(2):12. doi: 10.1038/s44319-023-00031-3 (PMC10897216; doi:10.1038/s44319-023-00031-3)
Supplement: Supplementary file 3 — Source Data Fig. 2 [file 44319_2023_31_MOESM3_ESM.zip › Figure 2/2E/Figure 2E.xlsx]

## Sheet: FIGURE 2E
FED BLOOD GLUCOSE (XL MICE)
MALES					FEMALES
WT	HET FROM KO	KO FROM HET	KO FROM KO		WT	HET FROM KO	KO FROM HET	KO FROM KO
113.4	147.6	108	126		111	126	109	144
118.8	133.2	127.8	127.8		111	120	108	120.6
117	133.2	133.2	144		120	122	106	136.8
120.6	124.2	113.4	158.4		118	117	118	124.2
118.8		122.4	158.4		108	111.6	124	133.2
124.2			127.8		118	127.8
			140.4			122.4
			142.2
			129.6
			133.2
