# Supplementary material for: Osteocalcin of maternal and embryonic origins synergize to establish homeostasis in offspring
Source: EMBO Rep. 2024 Jan 16;25(2):12. doi: 10.1038/s44319-023-00031-3 (PMC10897216; doi:10.1038/s44319-023-00031-3)
Supplement: Supplementary file 3 — Source Data Fig. 2 [file 44319_2023_31_MOESM3_ESM.zip › Figure 2/2B/Figure 2B.xlsx]

## Sheet: FIGURE 2B
FASTING BLOOD GLUCOSE (GK MICE)
MALES								FEMALES
WT	HET FROM HET	HET FROM KO	WT LITTERMATE	HET FROM WT	KO FROM HET	KO FROM KO		WT	HET FROM HET	HET FROM KO	WT LITTERMATE	HET FROM WT	KO FROM HET	KO FROM KO
82	129	114	98	96	115	120		96	101	127	122	107	124	113
114	139	111	124	108	127	105		105	91	131	90	104	104	119
99	134	114	102	110	124	146		85	95	122	89	98	107	123
108	129	104		104	119	124		115	89	125	99	95	127	124
103	118	117		123	121	131		111	99	121	123	81	122	117
119		136		115	126	102		114		122	83		106	125
113		145			118	120		116		106	87		118	126
95		115			104	116				114			111	113
121		125			107	128				112				121
119		134			144	129								103
116		142			133	125								120
95		106			139
95		128			131
103					112
139
