# Supplementary material for: Osteocalcin of maternal and embryonic origins synergize to establish homeostasis in offspring
Source: EMBO Rep. 2024 Jan 16;25(2):12. doi: 10.1038/s44319-023-00031-3 (PMC10897216; doi:10.1038/s44319-023-00031-3)
Supplement: Supplementary file 4 — Source Data Fig. 3 [file 44319_2023_31_MOESM4_ESM.zip]

Archive with 36 entries (24 files):
- Figure 3/
- Figure 3/3K/
- Figure 3/3E/
- Figure 3/3B/
- Figure 3/3C/
- Figure 3/3D/
- Figure 3/3J/
- Figure 3/.DS_Store
- __MACOSX/Figure 3/._.DS_Store
- Figure 3/3H/
- Figure 3/3A/
- Figure 3/3F/
- Figure 3/3G/
- Figure 3/3I/
- Figure 3/3K/Figure 3K.xlsx
- __MACOSX/Figure 3/3K/._Figure 3K.xlsx
- Figure 3/3E/Figure 3E.xlsx
- __MACOSX/Figure 3/3E/._Figure 3E.xlsx
- Figure 3/3B/Figure 3B.xlsx
- __MACOSX/Figure 3/3B/._Figure 3B.xlsx
- Figure 3/3C/Figure 3C.xlsx
- __MACOSX/Figure 3/3C/._Figure 3C.xlsx
- Figure 3/3D/Figure 3D.xlsx
- __MACOSX/Figure 3/3D/._Figure 3D.xlsx
- Figure 3/3J/Figure 3J.xlsx
- __MACOSX/Figure 3/3J/._Figure 3J.xlsx
- Figure 3/3H/Figure 3H.xlsx
- __MACOSX/Figure 3/3H/._Figure 3H.xlsx
- Figure 3/3A/Figure 3A.xlsx
- __MACOSX/Figure 3/3A/._Figure 3A.xlsx
- Figure 3/3F/Figure 3F.xlsx
- __MACOSX/Figure 3/3F/._Figure 3F.xlsx
- Figure 3/3G/Figure 3G.xlsx
- __MACOSX/Figure 3/3G/._Figure 3G.xlsx
- Figure 3/3I/Figure 3I.xlsx
- __MACOSX/Figure 3/3I/._Figure 3I.xlsx
