# Supplementary material for: Osteocalcin of maternal and embryonic origins synergize to establish homeostasis in offspring
Source: EMBO Rep. 2024 Jan 16;25(2):12. doi: 10.1038/s44319-023-00031-3 (PMC10897216; doi:10.1038/s44319-023-00031-3)
Supplement: Supplementary file 4 — Source Data Fig. 3 [file 44319_2023_31_MOESM4_ESM.zip › Figure 3/3K/Figure 3K.xlsx]

## Sheet: FIGURE 3K
RELATIVE GENE EXPRESSION IN LIVER AT P1 (BW MICE)
PCK1 EXPRESSION						G6PC EXPRESSION
WT	HET FROM HET	HET FROM KO	KO FROM HET	KO FROM KO		WT	HET FROM HET	HET FROM KO	KO FROM HET	KO FROM KO
0.721	0.278	0.059725	0.162	0.452609		0.927	0.085	0.024475	0.05	0.169688
1.04	0.26	0.140745	0.715	0.290876		1.13	0.208	0.058094	0.463	0.08934
1.257	0.524	0.193369	0.085	0.405743		1.262	0.187	0.046047	0.033	0.155851
0.981	0.073	0.217244	1.134	0.3457		0.681	0.019	0.021703	0.03	0.114832
0.855		0.146929	0.129	0.135785		0.72185		0.045105	0.036	0.04924
0.951		0.161742	0.087	0.063027		0.676456		0.0626166	0.074	0.018775
1.3		0.44379	0.241	0.052596		1.2769		0.183911	0.205	0.019993
0.806		0.611287	0.329	0.68594		1.01965		0.13726	0.089	0.442617
1.084		0.745718	0.207	0.417233		1.10154		0.065921		0.24137
1.004		0.50153		0.910912		1.20361		0.0591343		0.813556
1.174				0.111612						0.0494644
1.004				0.239325						0.166609
1.088				0.191388						0.0981294
0.735				0.194708						0.10756
				0.302529						0.124472
				0.184448						0.125415
				0.186061
