# Supplementary material for: Osteocalcin of maternal and embryonic origins synergize to establish homeostasis in offspring
Source: EMBO Rep. 2024 Jan 16;25(2):12. doi: 10.1038/s44319-023-00031-3 (PMC10897216; doi:10.1038/s44319-023-00031-3)
Supplement: Supplementary file 4 — Source Data Fig. 3 [file 44319_2023_31_MOESM4_ESM.zip › Figure 3/3E/Figure 3E.xlsx]

## Sheet: FIGURE 3E
RELATIVE BETA CELL PROLIFERATION AT P1 (GK MICE)
WT	HET FROM HET	HET FROM KO	HET FROM WT	KO FROM HET	KO FROM KO
101.9	78.8	96.4	69.1	63.1	73
96.5	79.1	96.7	76.7	58.8	83.5
95.4	86.5	90.3	81	54.8	77
96.3	85.4	88	88.4	77.1	93.3
104	81.9	94.8		84.3	86.9
106	88	90.5		69.2
		92.6		82
		96.8
