# Supplementary material for: Osteocalcin of maternal and embryonic origins synergize to establish homeostasis in offspring
Source: EMBO Rep. 2024 Jan 16;25(2):12. doi: 10.1038/s44319-023-00031-3 (PMC10897216; doi:10.1038/s44319-023-00031-3)
Supplement: Supplementary file 4 — Source Data Fig. 3 [file 44319_2023_31_MOESM4_ESM.zip › Figure 3/3B/Figure 3B.xlsx]

## Sheet: FIGURE 3B
INSULIN LEVELS (BW MICE)
WT	HET FROM HET	HET FROM KO	KO FROM HET	KO FROM KO
0.8081	0.332649	0.4093	0.4606	0.55455
0.727	0.162366	0.30805	0.42395	0.0371
0.5681	0.422613	0.42885	0.28485	0.4752
0.6432	0.441076	0.3422	0.5753	0.4254
0.7264		0.0569	0.413	0.5745
0.768394		0.6154	0.2027	0.2633
0.558498		0.2125	0.1454	0.377853
0.703167		0.329239	0.2158	0.339248
0.482075		0.130495	0.3206
		0.53636	0.2191
			0.366414
			0.206275
			0.122679
			0.360015
