# Supplementary material for: Osteocalcin of maternal and embryonic origins synergize to establish homeostasis in offspring
Source: EMBO Rep. 2024 Jan 16;25(2):12. doi: 10.1038/s44319-023-00031-3 (PMC10897216; doi:10.1038/s44319-023-00031-3)
Supplement: Supplementary file 4 — Source Data Fig. 3 [file 44319_2023_31_MOESM4_ESM.zip › Figure 3/3C/Figure 3C.xlsx]

## Sheet: FIGURE 3C
SERUM INSULIN INCREASE AFTER GLUCOSE LOAD % (GK MICE)
WT	HET FROM HET	HET FROM KO	HET FROM WT	KO FROM HET	KO FROM KO
218.816	118.45	51.99	227.227	50.9	71.02
288.624	183.18	118.92	354.715	107.05	98.06
680.209	134.24	100	524.552	80.17	73.81
240.06	173.26	191.97	350.827	154.66	43.47
396.681		296.6	399.58	170.29	138.6
316.462		153.15		206.48	232.12
327.624		93.93		308.23	766.07
		495.14		190.63	274.58
		466.16		190.63	186.83
		206.91		240.96	153.46
		159.33		188.91	309.2
		288.03		130.46	202.89
		518.48
