# Supplementary material for: Osteocalcin of maternal and embryonic origins synergize to establish homeostasis in offspring
Source: EMBO Rep. 2024 Jan 16;25(2):12. doi: 10.1038/s44319-023-00031-3 (PMC10897216; doi:10.1038/s44319-023-00031-3)
Supplement: Supplementary file 4 — Source Data Fig. 3 [file 44319_2023_31_MOESM4_ESM.zip › Figure 3/3D/Figure 3D.xlsx]

## Sheet: FIGURE 3D
SERUM INSULIN INCREASE AFTER GLUCOSE LOAD % (BW MICE)
WT	HET FROM HET	HET FROM KO	KO FROM HET	KO FROM KO
218.816	68.69	142.17	124.75	143.67
288.624	162.1	118.36	148.77	165.09
680.209	134.26	122.58	131.44	164.6
240.06	87.18	167.91	72.29	46.61
396.681		136.68	62.88	233.61
316.462		329.51	204.83	30.46
327.624		206.08	332.87	125.81
		135.73	304.73
			186.74
			244.82
			188.28
			345.56
			254.08
			202.21
