# Supplementary material for: Osteocalcin of maternal and embryonic origins synergize to establish homeostasis in offspring
Source: EMBO Rep. 2024 Jan 16;25(2):12. doi: 10.1038/s44319-023-00031-3 (PMC10897216; doi:10.1038/s44319-023-00031-3)
Supplement: Supplementary file 4 — Source Data Fig. 3 [file 44319_2023_31_MOESM4_ESM.zip › Figure 3/3J/Figure 3J.xlsx]

## Sheet: FIGURE 3J
RELATIVE GENE EXPRESSION IN LIVER AT P1 (GK MICE)
PCK1 EXPRESSION									G6PC EXPRESSION									PYGL EXPRESSION
WT	WT LITTERMATE	WT FROM HET	HET FROM WT	HET FROM HET	HET FROM KO	KO FROM HET	KO FROM KO		WT	WT LITTERMATE	WT FROM HET	HET FROM WT	HET FROM HET	HET FROM KO	KO FROM HET	KO FROM KO		WT	WT LITTERMATE	WT FROM HET	HET FROM WT	HET FROM HET	HET FROM KO	KO FROM HET	KO FROM KO
0.92	1.1	0.740443	1.69649	0.897	0.315	0.444	0.293		0.752	0.4	0.247206	1.452	0.254	0.104	0.311	0.01		1.5065	1.1	1.30704	1.59241	0.8104	0.266855	0.288602	0.273668
1.04	0.7	0.837742	0.754422	0.229	0.24	0.661	0.335		0.668	0.6	0.228396	0.98135	0.101	0.066	0.231	0.336		1.15111	0.8	1.27275	1.95821	0.75679	0.301102	0.237098	0.443462
1.444	1.2	0.788103	0.671364	0.273	0.061	0.449262	0.177		1.5	0.5	0.235901	0.662384	0.05	0.03	0.201	0.095		0.912512	0.4	1.22071	1.61422	0.697387	0.235177	0.284625	0.464128
0.846	0.8	0.596784	2.55554	0.374	0.154	0.76209	0.254		1.005	1.3	0.560394	1.33526	0.113	0.04	0.121	0.087		0.429876	1.1	1.322	1.50212	0.523657	0.284698	0.656426	0.423178
1.17	0.9	1.91823	0.914135	0.745	0.188	1.42159	0.474		1.313	1.4	0.579956	1.11746	0.221	0.07	0.138	0.509		0.969642	0.9	1.05677	2.06748	0.871097	0.33845	0.954458	0.271768
1.097		1.46975	0.869658	0.64	0.2	1.10512	0.411		1.251	1.04		1.15194	0.17	0.072	0.216	0.245		1.24124	0.6	0.984579	1.06945	0.308428	0.320233	0.511408	0.128299
1.146		0.812857	1.3525	1.77675	0.157	1.41633			1.144	1.8		1.25651	1.16894	0.037	0.878656	0.177		1.15347	1.5	1.09302	1.0416	0.259467	0.256387	0.561443
0.78			1.22685	1.88709	0.28	0.704358			0.867			1.2657	1.0051		0.65904			1.23434			1.04518	0.262468
1.22074			0.985713	1.20146		1.1626			0.624784			1.38512	0.500378		0.963325			1.22661			1.35136	0.275202
0.857336			1.29418	1.12756		1.3363			1.05163				0.622484		0.769747			1.18695			0.845405	0.255008
0.92192				1.60025					1.32359				1.43167		0.633097			0.815233			1.17164
				0.685399					0.501294				0.56113		1.58851			0.451163			1.15508
				0.629589					0.458434				0.274939		1.11239			1.17688			1.25562
				0.460191					0.439156				0.374751		0.411424			0.93316			1.19119
				2.20498					0.675731				0.955681		0.719816			0.611323			0.782452
				0.608675					0.530554				0.347523		0.686463						0.958194
									1.37933												0.966514
									1.45736												0.830325
									1.04758												1.08824
									1.87602												0.773865
									1.62249												0.905561
									1.01207												0.932528
																					0.81686
																					0.683649
																					0.686401
																					0.926404
																					0.876348
																					0.70413
