# Supplementary material for: Osteocalcin of maternal and embryonic origins synergize to establish homeostasis in offspring
Source: EMBO Rep. 2024 Jan 16;25(2):12. doi: 10.1038/s44319-023-00031-3 (PMC10897216; doi:10.1038/s44319-023-00031-3)
Supplement: Supplementary file 4 — Source Data Fig. 3 [file 44319_2023_31_MOESM4_ESM.zip › Figure 3/3H/Figure 3H.xlsx]

## Sheet: FIGURE 3H
PTT IN MALES (BW MICE)
CURVE
TIME IN MINUTES	WT																									HET FROM HET				HET FROM KO
0	100	100	100	100	100	100	100	100	100	100	100	100	100	100	100	100	100	100	100	100	100	100	100	100	100	100	100	100	100	100	100	100	100	100	100	100	100	100	100	100	100	100	100	100
15	153.4	145.2	135.9	162.1	127	140.7	132.3	139.8	122.3	141.5	105.2	107.8	119.4	122.3	141.6	110.4	130.1	116	110.5	102.8	142.7	111.2	128.7	123.3	120.9	109.2	130	132.5	113.5	109.5	130	141.9	147.5	144	156.1	125.9	133.7	110.6	140.6	143.3	103	109.4	124.8	115.8
30	161.7	163.7	135	150.8	142.9	129.3	125.6	111.1	114.3	141.5	93	139.2	132	133.1	142.9	120	145.1	100.9	105.7	108.5	116.8	144.8	112.3	107.5	109	83.2	116.2	83.7	121.3	128.5	150.8	117.8	125	123.9	124.2	109.5	117.9	115.6	118	118	105.9	101.3	104.4	80
45	141.4	152.6	158.3	110.5	115.1	140.7	120.3	124.1	102.7	143.9	98.3	142.2	131.1	111.6	168.8	121.7	134.5	109.4	94.3	97.9	103.1	124.6	116.4	95.2	97.8	53.4	91.5	69.1	72.3	112.4	137.7	87.6	125.8	116.5	98.5	95.2	87.4	107.5	109.4	112.7	124.8	108.1	99.1	88.3
60	136.8	120.7	162.1	97.6	107.1	118.7	115	109.3	104.5	144.7	93	129.4	120.4	113.2	149.4	109.6	125.7	100.9	110.5	91.5	94.7	115.7	113.9	95.9	109	18.3	68.5	53.7	52.3	109.5	131.5	80.6	120.8	104.6	84.1	85.7	63.2	104.4	82	94	88.1	90.6	101.8	78.3
120	103.8	93.3	112.6	97.6	80.2	104.9	76.7	74.1	77.7	100.8	72.2	104.9	110.7	86.8	137.7	93	108	90.6	85.7	78.7	79.4	82.8	74.6	74.7	72.4	20.6	79.2	60.2	40.6	82.5	95.4	48.1	115	94.5	61.4	74.8	50.5	82.5	71.9	76.7	87.1	64.4	78.8	71.7
AREA UNDER CURVE
WT	HET FROM HET	HET FROM KO	KO FROM HET	KO FROM KO
15842	5741	12587	5124	9801
14998	10760	14821	5972	8643
16645	8849	10425	10893	10813
13689	8536	14705	7390	8637
12947		13274	11125	12767
14509		11428		12580
13037		11167
12697		9720
12089		12146
15604		11502
14588		12186
14324		11672
13104		10862
17283		11856
12932		10099
14849
12146
12122
11180
12122
13282
12620
11477
11925
