# Supplementary material for: Osteocalcin of maternal and embryonic origins synergize to establish homeostasis in offspring
Source: EMBO Rep. 2024 Jan 16;25(2):12. doi: 10.1038/s44319-023-00031-3 (PMC10897216; doi:10.1038/s44319-023-00031-3)
Supplement: Supplementary file 4 — Source Data Fig. 3 [file 44319_2023_31_MOESM4_ESM.zip › Figure 3/3F/Figure 3F.xlsx]

## Sheet: FIGURE 3F
PTT IN MALES (GK MICE)
CURVE
TIME IN MINUTES	WT						HET FROM HET					HET FROM KO
0	100	100	100	100	100	100	100	100	100	100	100	100	100	100	100	100	100	100	100
15	133.8	135.9	163	134.3	163.2	169.9	193.8	157.6	109	150.4	122.9	117.8	122.3	154.4	129.5	120.4	130.2	142.2	159.3
30	132.4	145.8	142.5	136.5	177.9	139.8	160.5	133.1	109	124	122	121.2	136.6	148.2	134.1	99.3	146.2	114.1	147.3
45	154.4	160.3	137.8	144.5	136.8	136.9	137.2	126.6	74.6	120.9	100.8	105.9	131.3	132.5	127.1	83.8	145.3	85.9	115.3
60	136.8	140.5	150.4	138	136.8	114.6	134.1	159.7	78.4	86	84.7	72.9	108.9	131.6	120.9	69	127.4	73.4	112.7
120	86	107.6	115	99.3	114.7	92.2	149.6	161.2	55.2	76.7	86.4	66.9	82.1	100	89.9	107	98.1	89.8	126
AREA UNDER CURVE
WT	HET FROM HET	HET FROM KO	WT LITTERMATE	HET FROM WT	KO FROM HET	KO FROM KO
14769	17639	10664	13280	11361	12333	11848
15877	17834	13150	13768	13673	13009	8789
16490	9735	15212	12348	13003	11447	12034
15134	12206	13841		11384	10883	14928
16490	11704	11100		13784	11244	14513
14513		14796		13811		11889
		11330
		15085
