# Supplementary material for: Osteocalcin of maternal and embryonic origins synergize to establish homeostasis in offspring
Source: EMBO Rep. 2024 Jan 16;25(2):12. doi: 10.1038/s44319-023-00031-3 (PMC10897216; doi:10.1038/s44319-023-00031-3)
Supplement: Supplementary file 4 — Source Data Fig. 3 [file 44319_2023_31_MOESM4_ESM.zip › Figure 3/3G/Figure 3G.xlsx]

## Sheet: FIGURE 3G
PTT IN FEMALES (GK MICE)
CURVE
TIME IN MINUTES	WT														HET FROM HET					HET FROM KO
0	100	100	100	100	100	100	100	100	100	100	100	100	100	100	100	100	100	100	100	100	100	100	100	100	100	100	100	100
15	169.1	224.7	157.9	134.7	168	142.2	159.6	124.8	143.5	163.8	177.1	158.9	188.3	163.5	136.4	103.1	122.9	132.8	141.2	117.4	125.9	139.3	166	178.1	149.1	114.6	157.7	163.8
30	134.5	216.9	126.3	143.2	132	142.2	153.2	135	125.9	142.9	126	164.2	155.3	125	118.2	105.5	110.2	113.4	119.3	118.5	113.9	130.3	142.5	164	137.5	89.6	162.2	127.6
45	128.2	220.8	118.9	127.1	112.4	129.4	153.2	127.4	133.3	112.4	118.8	120	117	105.2	108.4	108.7	90.4	91.6	105	98.9	101.9	137.1	131.1	150	147.3	99	145	141.9
60	115.5	151.9	101.1	103.4	95.9	118.3	139.4	103.4	111.1	77.1	99	130.5	86.2	95.8	87.4	89	83.4	86.6	131.1	88	84.3	118	112.3	147.4	112.5	87.5	128.8	117.1
120	68.2	98.7	54.7	64.4	57.7	79.8	59.6	53	74.1	66.7	94.8	103.2	83	64.6	81.1	63.8	64.3	53.8	110.1	65.2	50	62.9	71.7	98.2	84.8	52.1	73	81.9
AREA UNDER CURVE
WT	HET FROM HET	HET FROM KO	WT LITTERMATE	HET FROM WT	KO FROM HET	KO FROM KO
13604	11906	11028	11647	11983	11869	13248
12229	10761	10537	12905	11404	11285	13649
12635	10659	13163	9766	12871	11756	12052
12263	10679	13706	13124	12873	11133	12754
13787		16605	13597	11863	14079	11362
14756		14021	11933		11040	12143
12026		10142	11243		11925	9551
13180		14744			12029	13168
11929		14098			11399	9089
13635
15386
13382
12186
