# Supplementary material for: Osteocalcin of maternal and embryonic origins synergize to establish homeostasis in offspring
Source: EMBO Rep. 2024 Jan 16;25(2):12. doi: 10.1038/s44319-023-00031-3 (PMC10897216; doi:10.1038/s44319-023-00031-3)
Supplement: Supplementary file 4 — Source Data Fig. 3 [file 44319_2023_31_MOESM4_ESM.zip › Figure 3/3I/Figure 3I.xlsx]

## Sheet: FIGURE 3I
PTT IN FEMALES (BW MICE)
CURVE
TIME IN MINUTES	WT											HET FROM HET					HET FROM KO
0	100	100	100	100	100	100	100	100	100	100	100	100	100	100	100	100	100	100	100	100	100
15	117.4	153.7	126.7	135.2	159.6	124.8	143.5	177.1	158.9	188.3	163.5	145	123.3	119.3	106.4	143.9	152.2	139.7	144.7	157.6	140.9
30	128	138.8	131.1	132	153.2	135	125.9	126	164.2	155.3	125	136.4	112.7	115.3	102.3	100	142.6	114.9	122.8	144.4	114
45	103	110.4	113.3	122.4	153.2	127.4	133.3	118.8	120	117	105.2	116.6	105.3	113.3	86.1	85.8	101.7	76.9	107	110.1	131.2
60	97.7	88.1	94.8	104	139.4	103.4	111.1	99	130.5	86.2	95.8	115.2	94	92.7	67.1	98	69.6	68.6	90.4	90.9	89.2
120	88.6	76.1	48.1	64	59.6	53	74.1	94.8	103.2	83	64.6	102	56.7	86	53.8	75.7	54.8	66.1	63.2	58.6	79.6
			HET FROM KO
AREA UNDER CURVE
WT	HET FROM HET	HET FROM KO	KO FROM HET	KO FROM KO
12298	11096	10952	13125	10917
12380	12025	10278	8308	11953
12414	9302	11654	11396	11861
14756	11642	12098	11808	13901
12026			8725	11156
13180			10448	8408
13635			9176	10587
15386			12240	11840
13382
12186
