# Supplementary material for: Osteocalcin of maternal and embryonic origins synergize to establish homeostasis in offspring
Source: EMBO Rep. 2024 Jan 16;25(2):12. doi: 10.1038/s44319-023-00031-3 (PMC10897216; doi:10.1038/s44319-023-00031-3)
Supplement: Supplementary file 5 — Source Data Fig. 4 [file 44319_2023_31_MOESM5_ESM.zip]

Archive with 41 entries (35 files):
- Figure 4/
- Figure 4/.DS_Store
- __MACOSX/Figure 4/._.DS_Store
- Figure 4/4E/
- Figure 4/4B/
- Figure 4/4C/
- __MACOSX/Figure 4/._4C
- Figure 4/4D/
- Figure 4/4A/
- Figure 4/4E/Figure 4E.xlsx
- __MACOSX/Figure 4/4E/._Figure 4E.xlsx
- Figure 4/4B/Figure 4B.xlsx
- __MACOSX/Figure 4/4B/._Figure 4B.xlsx
- Figure 4/4C/8 Sf1_Het from Het.jpg
- __MACOSX/Figure 4/4C/._8 Sf1_Het from Het.jpg
- Figure 4/4C/1 BrdU_WT.jpg
- __MACOSX/Figure 4/4C/._1 BrdU_WT.jpg
- Figure 4/4C/11 Sf1_Homo from Het.jpg
- __MACOSX/Figure 4/4C/._11 Sf1_Homo from Het.jpg
- Figure 4/4C/7 Sf1_WT.jpg
- __MACOSX/Figure 4/4C/._7 Sf1_WT.jpg
- Figure 4/4C/4 BrdU_Het from Homo.jpg
- __MACOSX/Figure 4/4C/._4 BrdU_Het from Homo.jpg
- Figure 4/4C/5 BrdU_Homo from Het.jpg
- __MACOSX/Figure 4/4C/._5 BrdU_Homo from Het.jpg
- Figure 4/4C/2 BrdU_Het from Het.jpg
- __MACOSX/Figure 4/4C/._2 BrdU_Het from Het.jpg
- Figure 4/4C/6 BrdU_Homo from Homo.jpg
- __MACOSX/Figure 4/4C/._6 BrdU_Homo from Homo.jpg
- Figure 4/4C/12 Sf1_Homo from Homo.jpg
- __MACOSX/Figure 4/4C/._12 Sf1_Homo from Homo.jpg
- Figure 4/4C/10 Sf1_Het from Homo.jpg
- __MACOSX/Figure 4/4C/._10 Sf1_Het from Homo.jpg
- Figure 4/4C/3 BrdU_Het from WT.jpg
- __MACOSX/Figure 4/4C/._3 BrdU_Het from WT.jpg
- Figure 4/4C/9 Sf1_Het from WT.jpg
- __MACOSX/Figure 4/4C/._9 Sf1_Het from WT.jpg
- Figure 4/4D/Figure 4D.xlsx
- __MACOSX/Figure 4/4D/._Figure 4D.xlsx
- Figure 4/4A/Figure 4A.xlsx
- __MACOSX/Figure 4/4A/._Figure 4A.xlsx
