# Supplementary material for: Osteocalcin of maternal and embryonic origins synergize to establish homeostasis in offspring
Source: EMBO Rep. 2024 Jan 16;25(2):12. doi: 10.1038/s44319-023-00031-3 (PMC10897216; doi:10.1038/s44319-023-00031-3)
Supplement: Supplementary file 5 — Source Data Fig. 4 [file 44319_2023_31_MOESM5_ESM.zip › Figure 4/4E/Figure 4E.xlsx]

## Sheet: FIGURE 4E
RELATIVE GENE EXPRESSION IN TESTES AT P1 (BW MICE)
LGCGR EXPRESSION				STAR EXPRESSION					CYP11A1 EXPRESSION
WT	HET FROM KO	KO FROM HET		WT	HET FROM KO	KO FROM HET	KO FROM KO		WT	HET FROM KO	KO FROM HET	KO FROM KO
0.541207	0.269978	0.293616		1.40049	0.00119305	0.495863	0.359584		1.45511	0.00100486	0.576623	0.415755
1.69251	0.168189	0.172271		0.995251	0.35709	0.225585	0.248406		0.87631	0.356515	0.334868	0.458915
1.72883	0.18607	0.21597		0.750558	0.515348	0.287829	0.199995		0.801566	0.663655	0.793616	0.315492
0.442308	0.192347	0.285942			0.362243	0.641481	0.310224			0.608035	0.86009	0.338339
0.595141					0.41137					0.452812
										0.570633
