# Supplementary material for: Osteocalcin of maternal and embryonic origins synergize to establish homeostasis in offspring
Source: EMBO Rep. 2024 Jan 16;25(2):12. doi: 10.1038/s44319-023-00031-3 (PMC10897216; doi:10.1038/s44319-023-00031-3)
Supplement: Supplementary file 5 — Source Data Fig. 4 [file 44319_2023_31_MOESM5_ESM.zip › Figure 4/4B/Figure 4B.xlsx]

## Sheet: FIGURE 4B
SERUM TESTOSTERONE (BW MICE)
WT	HET FROM HET	HET FROM KO	KO FROM HET	KO FROM KO
5.63517	2.96836	12.4515	0.616588	0.531252
8.2608	2.10589	1.29719	3.23891	1.01751
7.32533	4.81023	1.78386	11.0302	3.40423
16.2337		1.70339	2.25003	2.50191
0.560861		6.45726	6.8154	1.32963
48.2722		6.94456	2.40814	2.55191
1.27008		5.37372	3.6425	1.01644
11.0017		2.81692	4.54668	1.46034
60.2118		3.21656	7.60604
25.4025		4.13152	3.56258
1.37385			7.0617
2.18698			4.00673
9.20567			1.7127
7.41347
1.69468
2.31775
7.38896
1.41307
