# Supplementary material for: Osteocalcin of maternal and embryonic origins synergize to establish homeostasis in offspring
Source: EMBO Rep. 2024 Jan 16;25(2):12. doi: 10.1038/s44319-023-00031-3 (PMC10897216; doi:10.1038/s44319-023-00031-3)
Supplement: Supplementary file 5 — Source Data Fig. 4 [file 44319_2023_31_MOESM5_ESM.zip › Figure 4/4D/Figure 4D.xlsx]

## Sheet: FIGURE 4D
RELATIVE GENE EXPRESSION IN TESTES AT P1 (GK MICE)
LGCGR EXPRESSION									STAR EXPRESSION									CYP11A1 EXPRESSION
WT	WT LITTERMATE	WT FROM HET	HET FROM WT	HET FROM HET	HET FROM KO	KO FROM HET	KO FROM KO		WT	WT LITTERMATE	WT FROM HET	HET FROM WT	HET FROM HET	HET FROM KO	KO FROM HET	KO FROM KO		WT	WT LITTERMATE	WT FROM HET	HET FROM WT	HET FROM HET	HET FROM KO	KO FROM HET	KO FROM KO
1.17412	0.689016	0.734558	0.18899	0.512977	0.685755	0.857525	0.793073		0.66463	0.780993	0.754191	0.218725	0.709637	0.491187	0.701629	0.424535		0.641621	0.969111	0.598753	0.399428	0.446746	0.377212	0.784947	0.68376
1.29658	1.21177	0.876267	0.554308	0.937839	0.672433	0.660001	0.813101		1.68663	0.914714	0.490076	0.554388	0.597508	0.450759	1.20476	1.14782		0.898366	1.01343	0.271107	0.41034	0.437845	0.710059	1.31561	1.31429
0.569009	1.02668	0.56082	0.478697	0.808325	0.752643	0.68368	0.766984		0.960085	0.934197	0.130982	0.525781	0.496853	0.411588	1.57876	1.51235		1.00495	0.95854	0.491854	0.254693	0.693232	0.736312	1.81309	1.94964
0.960299	1	0.989604	0.640471	0.496242	0.655513	0.889867	0.497208		0.688654	1	0.850733	0.588495	0.394115	0.452285	0.695891	1.7471		1.90022	1	0.586732	0.39285	0.581324	0.620789	0.816621	1.83051
1.13247		0.507381	0.529144	0.652138	0.92306	0.0927465	0.599664		1.02362	1.93832	0.326332	0.490196	0.403818	0.648596	0.164321	0.918524		0.812837		0.482129	0.366338	0.647091	0.654854	0.213118	1.09678
1.1386		0.497436	2.01178	0.813986	0.748891	1.37987	0.581794		0.634179		0.585131	0.476808	0.661272	0.725784	0.882423	0.393728		0.742003			0.440765	1.30387	0.698021	0.845542	0.460601
0.93253			1.44339	0.657813	0.706248	0.918736	0.544691		0.801776			1.47165	0.636888	0.525872	1.25931	0.375631		0.949047			0.758323	0.480681	0.852801	1.62406	0.396153
0.957512			0.500882	0.768048	0.855311	0.123012	0.580644		0.833533			0.610697		0.556143	1.98341	0.410226		1.03799			0.499614	0.454445	0.868707	1.91342	0.445214
1.11594			0.455795		0.932834				1.25926			0.563482		0.75943	0.716446	1.20779		1.06826			0.516964	0.682995	1.96829	0.807776	0.682386
1.03393			0.690826		0.766464				1.42797			0.553494		0.569655	0.204965	0.36403		1.12357			0.511451		1.36917	0.225663	0.634305
			1.14784		0.713413							2.11561		0.575103		0.515275		1.17977			1.20105		0.673515		0.633389
			1.51369									1.4514		0.681492				1.27363			1.06942		0.902965
			2.49299									1.15996						1.21241			1.53264		0.741094
			2.47848									3.31498						0.414982			2.39836		0.799328
												1.98653									1.76336		1.25513
																							0.809328
																							1.55833
