# Supplementary material for: Osteocalcin of maternal and embryonic origins synergize to establish homeostasis in offspring
Source: EMBO Rep. 2024 Jan 16;25(2):12. doi: 10.1038/s44319-023-00031-3 (PMC10897216; doi:10.1038/s44319-023-00031-3)
Supplement: Supplementary file 5 — Source Data Fig. 4 [file 44319_2023_31_MOESM5_ESM.zip › Figure 4/4A/Figure 4A.xlsx]

## Sheet: FIGURE 4A
SERUM TESTOSTERONE (GK MICE)
WT	HET FROM HET	HET FROM KO	KO FROM HET	KO FROM KO
4.42749	11.4512	0.405335	0.355196	0.664787
21.0111	0.98489	0.726055	6.83355	1.12745
1.77325	3.33836	0.049864	1.39442	0.094996
8.71142	7.28755	0.651453	9.34288	1.15709
1.11135	18.1025	0.487104	1.80048	0.248042
3.57452	1.41804	0.99279	9.67983	3.211
22.8685	14.3198	4.29574	2.02922	0.681598
7.24406	0.942732	12.5371	3.42928	2.14829
	1.84429	0.221453	1.8097	11.4839
	0.672328	3.46111	9.70489	0.976668
	1.34763	0.158186	24.6834	0.487432
	0.292992			3.85459
				2.02922
