# Supplementary material for: Osteocalcin of maternal and embryonic origins synergize to establish homeostasis in offspring
Source: EMBO Rep. 2024 Jan 16;25(2):12. doi: 10.1038/s44319-023-00031-3 (PMC10897216; doi:10.1038/s44319-023-00031-3)
Supplement: Supplementary file 6 — Source Data Fig. 6 [file 44319_2023_31_MOESM6_ESM.zip]

Archive with 51 entries (43 files):
- Figure 6/
- Figure 6/6F/
- Figure 6/6A/
- Figure 6/6G/
- Figure 6/.DS_Store
- __MACOSX/Figure 6/._.DS_Store
- Figure 6/6B/
- Figure 6/6E/
- __MACOSX/Figure 6/._6E
- Figure 6/6D/
- __MACOSX/Figure 6/._6D
- Figure 6/6C/
- __MACOSX/Figure 6/._6C
- Figure 6/6F/Figure 6F.xlsx
- __MACOSX/Figure 6/6F/._Figure 6F.xlsx
- Figure 6/6A/Figure 6A.xlsx
- __MACOSX/Figure 6/6A/._Figure 6A.xlsx
- Figure 6/6G/Figure 6G.xlsx
- __MACOSX/Figure 6/6G/._Figure 6G.xlsx
- Figure 6/6B/Figure 6B.xlsx
- __MACOSX/Figure 6/6B/._Figure 6B.xlsx
- Figure 6/6E/1 PCK1_WT.tiff
- __MACOSX/Figure 6/6E/._1 PCK1_WT.tiff
- Figure 6/6E/2 PCK1_HET_FROM_HET.tiff
- __MACOSX/Figure 6/6E/._2 PCK1_HET_FROM_HET.tiff
- Figure 6/6E/3 PCK1_HET_FROM_KO.tiff
- __MACOSX/Figure 6/6E/._3 PCK1_HET_FROM_KO.tiff
- Figure 6/6E/5 PCK1_KO_FROM_KO.tiff
- __MACOSX/Figure 6/6E/._5 PCK1_KO_FROM_KO.tiff
- Figure 6/6E/4 PCK1_HET_FROM_WT.tiff
- __MACOSX/Figure 6/6E/._4 PCK1_HET_FROM_WT.tiff
- Figure 6/6D/1 CLOCK_WT.tiff
- __MACOSX/Figure 6/6D/._1 CLOCK_WT.tiff
- Figure 6/6D/3 CLOCK_HET_FROM_KO.tiff
- __MACOSX/Figure 6/6D/._3 CLOCK_HET_FROM_KO.tiff
- Figure 6/6D/5 CLOCK_KO_FROM_KO.tiff
- __MACOSX/Figure 6/6D/._5 CLOCK_KO_FROM_KO.tiff
- Figure 6/6D/2 CLOCK_HET_FROM_HET.tiff
- __MACOSX/Figure 6/6D/._2 CLOCK_HET_FROM_HET.tiff
- Figure 6/6D/4 CLOCK_HET_FROM_WT.tiff
- __MACOSX/Figure 6/6D/._4 CLOCK_HET_FROM_WT.tiff
- Figure 6/6C/3 BMAL_HET_FROM_KO.tiff
- __MACOSX/Figure 6/6C/._3 BMAL_HET_FROM_KO.tiff
- Figure 6/6C/4 BMAL_HET_FROM_WT.tiff
- __MACOSX/Figure 6/6C/._4 BMAL_HET_FROM_WT.tiff
- Figure 6/6C/2 BMAL_HET_FROM_HET.tiff
- __MACOSX/Figure 6/6C/._2 BMAL_HET_FROM_HET.tiff
- Figure 6/6C/5 BMAL_KO_FROM_KO.tiff
- __MACOSX/Figure 6/6C/._5 BMAL_KO_FROM_KO.tiff
- Figure 6/6C/1 BMAL_WT.tiff
- __MACOSX/Figure 6/6C/._1 BMAL_WT.tiff
