# Supplementary material for: Osteocalcin of maternal and embryonic origins synergize to establish homeostasis in offspring
Source: EMBO Rep. 2024 Jan 16;25(2):12. doi: 10.1038/s44319-023-00031-3 (PMC10897216; doi:10.1038/s44319-023-00031-3)
Supplement: Supplementary file 6 — Source Data Fig. 6 [file 44319_2023_31_MOESM6_ESM.zip › Figure 6/6A/Figure 6A.xlsx]

## Sheet: FIGURE 6A
RELATIVE PER1 GENE EXPRESSION AT P1 IN TESTES (GK MICE)
WT	HET FROM HET	HET FROM KO	WT LITTERMATE	HET FROM WT	KO FROM HET	KO FROM KO
0.28776	0.61753	0.413757	0.829768	1.07783	0.683809	0.313977
1.60793	0.450749	0.328477	1.16842	1.98205	0.407534	0.490656
1.13816	0.515006	0.322992	1.15774	1.85448	1.15649	0.478356
0.966156	0.283717	0.38748	1.26762	1.85537	0.697086	0.699893
0.774137	0.36395	0.545485	1	1.73164	0.175833	0.520755
0.9503	0.663625	0.237381				0.501972
1.04864	0.884699	0.436259				0.287209
0.957503	0.613492	0.531046				0.368462
1.07978	0.682473	0.419379				0.426416
1.14001		0.512545				0.423255
0.793213		0.889631				0.234046
0.883291		0.322282				0.398526
0.832668		0.388028
1.54046		0.380744
1.08021		0.373437
		0.483116
		0.624864
		0.512883
