# Supplementary material for: Osteocalcin of maternal and embryonic origins synergize to establish homeostasis in offspring
Source: EMBO Rep. 2024 Jan 16;25(2):12. doi: 10.1038/s44319-023-00031-3 (PMC10897216; doi:10.1038/s44319-023-00031-3)
Supplement: Supplementary file 6 — Source Data Fig. 6 [file 44319_2023_31_MOESM6_ESM.zip › Figure 6/6G/Figure 6G.xlsx]

## Sheet: FIGURE 6G
RELATIVE GENE EXPRESSION IN ADULTS LIVER EVERY 4 HOURS (GK MICE)
	BMAL1
CURVE								AUC
ZT	WT			HET FROM KO				WT		HET FROM KO
2	1.16266	0.837341		1.00621	0.870426			DAY	NIGHT	DAY	NIGHT
6	0.0713052	0.0447627		0.0493583	0.0742825			2.721	2.323	16.62	13.82
10	0.0552297	0.0671651		0.0567616	0.150059	0.185279		1.988	2.338	18.02	12.02
14	1.27861	0.546782	1.23318	1.20885	0.862689	0.674024				21.83	14.8
18	2.07805	3.1795	3.38419	2.07536	1.8204	2.66606
22	2.87371	2.10528	2.91098	1.54989	1.50489	1.3926
	CLOCK
CURVE								AUC
ZT	WT			HET FROM KO				WT		HET FROM KO
2	1.11141	0.888587		1.14692	1.20529			DAY	NIGHT	DAY	NIGHT
6	0.735946	0.616154		0.533701	0.54384			7.12	5.248	18.22	11
10	0.976855	0.551165		0.409871	0.901934	0.937433		5.344	6.39	18.83	12.18
14	2.08568	1.23348	2.51957	1.19241	0.993568	1.61391				29.1	13.99
18	2.26099	3.35668	4.58645	1.59611	1.99473	2.22125
22	2.50218	1.46771	2.85681	1.11423	1.10799	0.939972
	PER1
CURVE								AUC
ZT	WT			HET FROM KO				WT		HET FROM KO
2	1.53161	0.468395		1.89114	1.31736			DAY	NIGHT	DAY	NIGHT
6	3.43411	11.7412		5.2154	5.53151			47.73	37.94	52.06	67.48
10	15.4647	4.43011		6.64958	11.9326	7.12008		56.76	48.63	56.68	40.54
14	8.80823	5.98417	26.246	14.5031	6.36409	6.42583				178.5	45.11
18	6.88587	10.4324	26.7036	7.68417	4.92782	6.82333
22	3.45102	1.49315	9.60185	3.86981	4.0515	2.48073
