# Supplementary material for: Osteocalcin of maternal and embryonic origins synergize to establish homeostasis in offspring
Source: EMBO Rep. 2024 Jan 16;25(2):12. doi: 10.1038/s44319-023-00031-3 (PMC10897216; doi:10.1038/s44319-023-00031-3)
Supplement: Supplementary file 7 — EV Figures Source Data [file 44319_2023_31_MOESM7_ESM.zip]

Archive with 54 entries (36 files):
- Source data EV figures/
- Source data EV figures/.DS_Store
- __MACOSX/Source data EV figures/._.DS_Store
- Source data EV figures/Figure EV4/
- Source data EV figures/Figure EV2/
- Source data EV figures/Figure EV1/
- Source data EV figures/Figure EV4/EV4A/
- Source data EV figures/Figure EV4/.DS_Store
- __MACOSX/Source data EV figures/Figure EV4/._.DS_Store
- Source data EV figures/Figure EV4/EV4B/
- Source data EV figures/Figure EV2/EV2B/
- Source data EV figures/Figure EV2/EV2E/
- Source data EV figures/Figure EV2/EV2D/
- Source data EV figures/Figure EV2/EV2C/
- Source data EV figures/Figure EV2/.DS_Store
- __MACOSX/Source data EV figures/Figure EV2/._.DS_Store
- Source data EV figures/Figure EV2/EV2F/
- Source data EV figures/Figure EV2/EV2A/
- Source data EV figures/Figure EV2/EV2H/
- Source data EV figures/Figure EV2/EV2I/
- Source data EV figures/Figure EV2/EV2G/
- Source data EV figures/Figure EV1/EV1C/
- Source data EV figures/Figure EV1/EV1D/
- Source data EV figures/Figure EV1/EV1E/
- Source data EV figures/Figure EV1/.DS_Store
- __MACOSX/Source data EV figures/Figure EV1/._.DS_Store
- Source data EV figures/Figure EV4/EV4A/Figure EV4A.xlsx
- __MACOSX/Source data EV figures/Figure EV4/EV4A/._Figure EV4A.xlsx
- Source data EV figures/Figure EV4/EV4B/Figure EV4B.xlsx
- __MACOSX/Source data EV figures/Figure EV4/EV4B/._Figure EV4B.xlsx
- Source data EV figures/Figure EV2/EV2B/Figure EV2B.xlsx
- __MACOSX/Source data EV figures/Figure EV2/EV2B/._Figure EV2B.xlsx
- Source data EV figures/Figure EV2/EV2E/Figure EV2E.xlsx
- __MACOSX/Source data EV figures/Figure EV2/EV2E/._Figure EV2E.xlsx
- Source data EV figures/Figure EV2/EV2D/Figure EV2D.xlsx
- __MACOSX/Source data EV figures/Figure EV2/EV2D/._Figure EV2D.xlsx
- Source data EV figures/Figure EV2/EV2C/Figure EV2C.xlsx
- __MACOSX/Source data EV figures/Figure EV2/EV2C/._Figure EV2C.xlsx
- Source data EV figures/Figure EV2/EV2F/Figure EV2F.xlsx
- __MACOSX/Source data EV figures/Figure EV2/EV2F/._Figure EV2F.xlsx
- Source data EV figures/Figure EV2/EV2A/Figure EV2A.xlsx
- __MACOSX/Source data EV figures/Figure EV2/EV2A/._Figure EV2A.xlsx
- Source data EV figures/Figure EV2/EV2H/Figure EV2H.xlsx
- __MACOSX/Source data EV figures/Figure EV2/EV2H/._Figure EV2H.xlsx
- Source data EV figures/Figure EV2/EV2I/Figure EV2I.xlsx
- __MACOSX/Source data EV figures/Figure EV2/EV2I/._Figure EV2I.xlsx
- Source data EV figures/Figure EV2/EV2G/Figure EV2G.xlsx
- __MACOSX/Source data EV figures/Figure EV2/EV2G/._Figure EV2G.xlsx
- Source data EV figures/Figure EV1/EV1C/Figure EV1C.xlsx
- __MACOSX/Source data EV figures/Figure EV1/EV1C/._Figure EV1C.xlsx
- Source data EV figures/Figure EV1/EV1D/Figure EV1D.xlsx
- __MACOSX/Source data EV figures/Figure EV1/EV1D/._Figure EV1D.xlsx
- Source data EV figures/Figure EV1/EV1E/Figure EV1E.xlsx
- __MACOSX/Source data EV figures/Figure EV1/EV1E/._Figure EV1E.xlsx
