# Supplementary material for: Osteocalcin of maternal and embryonic origins synergize to establish homeostasis in offspring
Source: EMBO Rep. 2024 Jan 16;25(2):12. doi: 10.1038/s44319-023-00031-3 (PMC10897216; doi:10.1038/s44319-023-00031-3)
Supplement: Supplementary file 7 — EV Figures Source Data [file 44319_2023_31_MOESM7_ESM.zip › Source data EV figures/Figure EV4/EV4B/Figure EV4B.xlsx]

## Sheet: FIGURE EV4B
RELATIVE GENE EXPRESSION IN MIDBRAIN OF ADULT MICE (GK MICE)
BMAL1 EXPRESSION					CLOCK EXPRESSION					PER1 EXPRESSION					CRY1 EXPRESSION
WT	HET FROM KO	KO FROM HET	KO FROM KO		WT	HET FROM KO	KO FROM HET	KO FROM KO		WT	HET FROM KO	KO FROM HET	KO FROM KO		WT	HET FROM KO	KO FROM HET	KO FROM KO
0.974914	0.982707	0.980605	1.13905		0.888569	0.982462	1.14367	1.10805		0.735917	1.21094	1.62804	0.937385		1.02474	0.997706	0.993623	1.11826
1.01915	0.907574	0.932395	1.4367		0.939087	0.844321	1.16375	1.57356		1.01021	0.987709	1.13021	1.47043		0.879978	1.05281	0.935588	1.1411
0.984061	0.992832	0.961833	0.889585		1.0519	1.00138	1.20235	0.885054		1.03849	0.790294	1.21443	0.563449		0.964698	1.11263	1.24804	0.88058
1.02188	1.04792	0.968198	1.07135		1.12045	0.977569	1.1495	1.30719		1.21539	0.798373	0.575586	0.800284		1.13058	0.935211	1.07998	0.997858
	0.550261	1.26724	1.01017			0.780945	1.04967	1.08912			0.2542	1.03855	1.98209			0.646165	1.01767	0.485501
	1.06139		0.987768			0.308198							0.690032			1.1922		0.722
