# Supplementary material for: Osteocalcin of maternal and embryonic origins synergize to establish homeostasis in offspring
Source: EMBO Rep. 2024 Jan 16;25(2):12. doi: 10.1038/s44319-023-00031-3 (PMC10897216; doi:10.1038/s44319-023-00031-3)
Supplement: Supplementary file 7 — EV Figures Source Data [file 44319_2023_31_MOESM7_ESM.zip › Source data EV figures/Figure EV2/EV2B/Figure EV2B.xlsx]

## Sheet: FIGURE EV2B
GSIS EXPERIMENT (BW MICE)
MINUTES AFTER INJECTION	WT									HET FROM HET				HET FROM KO										KO FROM HET														KO FROM KO
0	0.8081	0.727	0.5681	0.6432	0.3783	0.7264	0.768394	0.558498	0.703167	0.332649	0.162366	0.422613	0.441076	0.4093	0.30805	0.42885	0.3422	0.0569	0.6154	0.2125	0.329239	0.130495	0.53636	0.4606	0.42395	0.28485	0.5753	0.413	0.2027	0.1454	0.2158	0.3206	0.2191	0.366414	0.206275	0.122679	0.360015	0.55455	0.0371	0.4752	0.4254	0.5745	0.2633	0.377853	0.339248
2	0.584965	1.4966	0.713	1.472	0.7785	0.5535	0.9677	0.7406	0.5255	0.2285	0.263188	0.567395	0.384519	0.5819	0.3646	0.5257	0.5746	0.7919	0.8411	0.7002	0.6785	0.4526	0.728	0.5746	0.6307	0.3744	0.4159	0.2597	0.4152	0.484	0.6576	0.5987	0.5364	0.6899	0.7128	0.3117	0.728	0.7967	0.4379	0.7845	0.7002	0.2678	0.6151	0.1151	0.4268
