# Supplementary material for: Osteocalcin of maternal and embryonic origins synergize to establish homeostasis in offspring
Source: EMBO Rep. 2024 Jan 16;25(2):12. doi: 10.1038/s44319-023-00031-3 (PMC10897216; doi:10.1038/s44319-023-00031-3)
Supplement: Supplementary file 7 — EV Figures Source Data [file 44319_2023_31_MOESM7_ESM.zip › Source data EV figures/Figure EV2/EV2E/Figure EV2E.xlsx]

## Sheet: FIGURE EV2E
PTT FEMALES (GK MICE)
CURVE
TIME IN MINUTES	WT LITTERMATE							HET FROM WT
0	100	100	100	100	100	100	100	100	100	100	100	100
15	138.3	146.4	118	142.7	152.4	118.2	135.5	142.5	141.6	166.2	154.5	144.6
30	131.5	137	104.8	145.8	142.1	109.9	106.6	131.3	130.1	131.7	137.1	121.5
45	99.3	117.4	88	126	122.1	102.5	96.7	119.4	88.5	121.1	104.5	110.7
60	91.9	105.8	70.1	109.2	109.7	95.9	83.5	93.3	84.1	99.3	97	90.1
120	63.8	72.5	57.5	68.7	82.8	87.6	76	61.2	69.9	70.4	84.8	69.4
