# Supplementary material for: Osteocalcin of maternal and embryonic origins synergize to establish homeostasis in offspring
Source: EMBO Rep. 2024 Jan 16;25(2):12. doi: 10.1038/s44319-023-00031-3 (PMC10897216; doi:10.1038/s44319-023-00031-3)
Supplement: Supplementary file 7 — EV Figures Source Data [file 44319_2023_31_MOESM7_ESM.zip › Source data EV figures/Figure EV2/EV2C/Figure EV2C.xlsx]

## Sheet: FIGURE EV2C
PTT MALES (GK MICE)
CURVE
TIME IN MINUTES	WT LITTERMATE			HET FROM WT
0	100	100	100	100	100	100	100	100	100
15	137.9	145.7	144.8	112.6	157.3	138.1	131.3	139.5	137.1
30	149.7	145.7	148.8	117.9	143.4	145.2	125.3	124.3	148.8
45	127.6	130	122.4	108.6	123.1	133.9	104	118.4	118.8
60	109	115.7	90.4	95.4	109.1	111.3	88.7	117.8	122.9
120	73.8	78.6	65.6	64.9	82.5	60.7	63.3	96.1	79.4
