# Supplementary material for: Osteocalcin of maternal and embryonic origins synergize to establish homeostasis in offspring
Source: EMBO Rep. 2024 Jan 16;25(2):12. doi: 10.1038/s44319-023-00031-3 (PMC10897216; doi:10.1038/s44319-023-00031-3)
Supplement: Supplementary file 7 — EV Figures Source Data [file 44319_2023_31_MOESM7_ESM.zip › Source data EV figures/Figure EV2/EV2F/Figure EV2F.xlsx]

## Sheet: FIGURE EV2F
PTT FEMALES (GK MICE)
CURVE
TIME IN MINUTES	KO FROM HET											KO FROM KO
0	100	100	100	100	100	100	100	100	100	100	100	100	100	100	100	100	100	100	100	100	100
15	143.4	124.5	138.7	134.7	140.5	112	173.7	163.3	114.3	124.3	135.6	163.1	154.3	127.4	137.8	154.4	138.3	126.6	140	162.7	145.9
30	120.5	115.1	108.6	119.5	130.6	162	168.7	163.3	102.7	129.9	121.8	130.1	138.1	125.7	171.4	137.9	115	135.8	109.5	131.4	90.8
45	109.8	112.3	115.1	106.8	143.2	104	153.5	178.6	112.5	102.8	105	111.7	133.3	114.2	125.5	123.3	120	114.7	78.9	132.4	73.4
60	95.9	89.6	97.8	86.4	127	92	148.5	186.7	109.8	101.9	89.1	114.6	110.5	103.5	122.4	104.9	88.3	100.9	57.9	93.1	47.7
120	63.9	63.2	63.4	57.6	78.4	39	116.2	111.2	70.5	70.1	62.4	70.9	79	63.7	71.4	61.2	56.7	65.1	56.8	84.3	63.3
