# Supplementary material for: Osteocalcin of maternal and embryonic origins synergize to establish homeostasis in offspring
Source: EMBO Rep. 2024 Jan 16;25(2):12. doi: 10.1038/s44319-023-00031-3 (PMC10897216; doi:10.1038/s44319-023-00031-3)
Supplement: Supplementary file 7 — EV Figures Source Data [file 44319_2023_31_MOESM7_ESM.zip › Source data EV figures/Figure EV2/EV2A/Figure EV2A.xlsx]

## Sheet: FIGURE EV2A
GSIS EXPERIMENT (GK MICE)
MINUTES AFTER INJECTION	WT										HET FROM HET				HET FROM KO													HET FROM WT					KO FROM KO
0	0.8081	0.727	0.5681	0.6432	0.3783	0.7264	0.768394	0.558498	0.703167	0.229445	0.446352	0.12544	0.366343	0.256442	0.4278	0.3213	0.4278	0.407	0.2091	0.3319	0.3347	0.099264	0.164064	0.147503	0.214081	0.086552	0.034042	0.0865369	0.0786831	0.050213	0.0924273	0.0688658	0.673713	0.52411	0.764997	0.3087	0.4179	0.306003	0.060295	0.207734	0.406359	0.539284	0.150064	0.118736	0.263563
2	0.584965	1.4966	0.713	1.472	0.7785	0.5535	0.9677	0.7406	0.5255	0.5508	0.52871	0.229778	0.491783	0.444306	0.2224	0.3821	0.4278	0.7813	0.6202	0.5083	0.3144	0.4915	0.7648	0.3052	0.3411	0.2493	0.1765	0.196635	0.279101	0.263393	0.32426	0.275174	0.478468	0.513967	0.56468	0.1342	0.5792	0.7103	0.4619	0.5704	0.7592	0.8276	0.464	0.2409	0
