# Supplementary material for: Osteocalcin of maternal and embryonic origins synergize to establish homeostasis in offspring
Source: EMBO Rep. 2024 Jan 16;25(2):12. doi: 10.1038/s44319-023-00031-3 (PMC10897216; doi:10.1038/s44319-023-00031-3)
Supplement: Supplementary file 7 — EV Figures Source Data [file 44319_2023_31_MOESM7_ESM.zip › Source data EV figures/Figure EV2/EV2H/Figure EV2H.xlsx]

## Sheet: FIGURE EV2H
PTT FEMALES (BW MICE)
CURVE
TIME IN MINUTES	KO FROM HET									KO FROM KO
0	100	100	100	100	100	100	100	100	100	100	100	100	100	100	100	100	100
15	176.2	122.2	157.5	134.7	160.6	150	132.4	128.7	152	124.4	134.9	145.5	139.8	122.9	105.3	140	123.3
30	160.3	120.6	116.5	128.1	126.6	89.8	109.8	125	120	123.7	148.1	132.1	160.2	123.9	93.9	131.7	128.4
45	118.3	84.9	101.6	85.1	101.8	67.3	86.3	80.1	107	112.2	108.5	103.7	127.6	92.7	71.8	85	105.2
60	99.2	57.1	79.5	45.5	90.8	53.1	83.3	55.9	90	79.4	90.7	88.8	121.1	88.1	76.3	85	95.7
120	61.1	16.7	67.7	DIED	60.6	45.9	54.9	44.1	81	59.5	64.3	68.7	73.2	67	24.4	43.3	71.6
