# Supplementary material for: Osteocalcin of maternal and embryonic origins synergize to establish homeostasis in offspring
Source: EMBO Rep. 2024 Jan 16;25(2):12. doi: 10.1038/s44319-023-00031-3 (PMC10897216; doi:10.1038/s44319-023-00031-3)
Supplement: Supplementary file 7 — EV Figures Source Data [file 44319_2023_31_MOESM7_ESM.zip › Source data EV figures/Figure EV2/EV2I/Figure EV2I.xlsx]

## Sheet: FIGURE EV2I
RELATIVE GENE EXPRESSION IN LIVER OF ADULT MICE (BW MICE)
G6PC					PCK1
WT	KO FROM HET	KO FROM KO	HET FROM KO		WT	KO FROM HET	KO FROM KO	HET FROM KO
0.927	0.272	1.21616	2.00431		0.775	0.614	1.681	1.668
0.736	1.255	1.28139	1.46746		0.575	1.895	0.369	1.232
0.506	1.312	0.629392	1.73312		1.421	1.528	0.169	1.652
0.79	0.561	0.590091	0.625018		1.229	0.808	0.427	1.475
1.777	1.296	0.917362	1.01618			1.418	0.348	1.882
	1.248	0.311435	1.33096			1.318	0.36	0.632
	1.659	0.152274	0.682801			0.784	1.698	0.745
	0.263	0.266906	1.9378			1.149	1.596	1.18
	0.407	0.516245	1.54749			1.278	0.452	1.504
	0.801	0.384747				1.173	0.894	1.204
	1.171	0.899082				0.959	0.648
	0.993	1.09344				0.908	0.889
	0.816	0.717479				1.507	1.402
	0.179	0.745222				1.291
	0.446	1.34848				1.48
	1.777
	0.637
