# Supplementary material for: Osteocalcin of maternal and embryonic origins synergize to establish homeostasis in offspring
Source: EMBO Rep. 2024 Jan 16;25(2):12. doi: 10.1038/s44319-023-00031-3 (PMC10897216; doi:10.1038/s44319-023-00031-3)
Supplement: Supplementary file 7 — EV Figures Source Data [file 44319_2023_31_MOESM7_ESM.zip › Source data EV figures/Figure EV2/EV2G/Figure EV2G.xlsx]

## Sheet: FIGURE EV2G
PTT MALES (BW MICE)
CURVE
TIME IN MINUTES	KO FROM HET					KO FROM KO
0	100	100	100	100	100	100	100	100	100	100	100
15	125.4	142.1	117.2	130.8	113.6	113.9	145.7	131.7	116.3	129.4	150.6
30	94.6	103.2	95.2	95.9	108.6	98.1	114.1	133.8	92.2	120.9	136.5
45	58.5	76.2	87.6	70.5	97.9	82.9	95.1	100	80.4	124.2	108.3
60	26.2	53.2	84.8	44.5	94.3	77.8	59.8	70.3	63.4	113.7	104.5
120	DIED	DIED	82.1	17.1	67.9	57	10.9	64.8	39.2	71.2	66
