# Supplementary material for: Osteocalcin of maternal and embryonic origins synergize to establish homeostasis in offspring
Source: EMBO Rep. 2024 Jan 16;25(2):12. doi: 10.1038/s44319-023-00031-3 (PMC10897216; doi:10.1038/s44319-023-00031-3)
Supplement: Supplementary file 7 — EV Figures Source Data [file 44319_2023_31_MOESM7_ESM.zip › Source data EV figures/Figure EV1/EV1C/Figure EV1C.xlsx]

## Sheet: FIGURE EV1C
GONADAL FAT MASS (GK MICE)
WT	HET FROM HET	HET FROM KO
0.8631	1.1519	0.3989
1.1596	0.9967	0.2478
1.3384	1.4911	0.4239
0.8542	0.9242	1.4168
	0.7116	0.3931
		0.877
