# Supplementary material for: Osteocalcin of maternal and embryonic origins synergize to establish homeostasis in offspring
Source: EMBO Rep. 2024 Jan 16;25(2):12. doi: 10.1038/s44319-023-00031-3 (PMC10897216; doi:10.1038/s44319-023-00031-3)
Supplement: Supplementary file 7 — EV Figures Source Data [file 44319_2023_31_MOESM7_ESM.zip › Source data EV figures/Figure EV1/EV1D/Figure EV1D.xlsx]

## Sheet: FIGURE EV1D
GONADAL FAT MASS (BW MICE)
WT	HET FROM KO
2.0444	1.293
1.9627	2.2184
1.8211	1.717
1.6936	1.6525
3.3	1.2569
1.8771	1.8493
2.0418	1.0986
