# Supplementary material for: Osteocalcin of maternal and embryonic origins synergize to establish homeostasis in offspring
Source: EMBO Rep. 2024 Jan 16;25(2):12. doi: 10.1038/s44319-023-00031-3 (PMC10897216; doi:10.1038/s44319-023-00031-3)
Supplement: Supplementary file 7 — EV Figures Source Data [file 44319_2023_31_MOESM7_ESM.zip › Source data EV figures/Figure EV1/EV1E/Figure EV1E.xlsx]

## Sheet: FIGURE EV1E
OSTEOCALCIN LEVELS (GK MICE)
WT	HET FROM HET	HET FROM KO	KO FROM HET	KO FROM KO
42.9933	15.3884	23.3164	0.56949	3.93531
61.7372	13.6308	21.5314	0	3.46068
35.3604	12.784	21.2493	2.61213	4.59177
46.6742	11.6547	16.1708	3.46068	4.59177
37.0555	12.2194	20.6851	2.895	4.59177
28.8671	12.2194	17.2995	3.74348	2.61213
29.7137	15.6064	23.5062	0	2.61213
31.8541	12.2194	19.5566	0	4.02626
31.615	15.042	11.0144	0	0
27.0721	17.0785	4.72576	0	0
24.442	4.95035	13.2604	0	0
28.9849	2.929	8.99307		0
33.1609	10.7898	10.116		0
52.7557	9.21767			0
32.1306
32.8101
36.6892
40.9989
59.6767
